# Supplementary material for: Three-Dimensional Reconstruction and Virtual Simulation of Patient-Specific Anatomy for Procedural Planning in Thoracoscopic Segmentectomy: A Systematic Review and Meta-Analysis
Source: Eur J Cardiothorac Surg. 2025 Aug 26;67(9):ezaf283. doi: 10.1093/ejcts/ezaf283 (PMC12453671; doi:10.1093/ejcts/ezaf283)
Supplement: ezaf283_Supplementary_Data [file ezaf283_supplementary_data.zip]

Archive with 2 entries (2 files):
- Supplementary Figures S1 to S3.doc
- Supplementary Table S1.doc
